# Supplementary material for: Plant-Produced Mouse-Specific Zona Pellucida 3 Peptide Induces Immune Responses in Mice
Source: Vaccines (Basel). 2023 Jan 10;11(1):153. doi: 10.3390/vaccines11010153 (PMC9866649; doi:10.3390/vaccines11010153)
Supplement: Supplementary file 1 [file vaccines-11-00153-s001.zip]

Archive with 1 entries (1 files):
- vaccines-2118446-supplementary.pdf
